# Supplementary material for: Mec-Positive Staphylococcus Healthcare-Associated Infections Presenting High Transmission Risks for Antimicrobial-Resistant Strains in an Equine Hospital
Source: Antibiotics (Basel). 2022 May 4;11(5):621. doi: 10.3390/antibiotics11050621 (PMC9137905; doi:10.3390/antibiotics11050621)
Supplement: Supplementary file 1 [file antibiotics-11-00621-s001.zip]

Archive with 1 entries (1 files):
- antibiotics-1687384-SM.pdf
